# Supplementary material for: Fecal Microbiota Transplantation Beneficially Regulates Intestinal Mucosal Autophagy and Alleviates Gut Barrier Injury
Source: mSystems. 2018 Oct 9;3(5):e00137-18. doi: 10.1128/mSystems.00137-18 (PMC6178585; doi:10.1128/mSystems.00137-18)
Supplement: TABLE S1 [file sys005182272st1.xlsx]

## Sheet: Sheet1
Accession	Description	Coverage	Unique Peptides	Peptides	PSMs	AAs	MW [kDa]	calc. pI	T1/C	T2/C	T3/C	averageT/C	t-test p value
Q9MZ16	Voltage-dependent anion-selective channel protein 1 OS=Sus scrofa GN=VDAC1 PE=2 SV=3 - [VDAC1_PIG]	41.34	8	10	41	283	30.7076	8.54346	1.1991	1.2157	1.20616	1.20699	0.000539834
M3UYZ2	Chromosome alignment maintaining phosphoprotein 1 OS=Sus scrofa GN=CHAMP1 PE=2 SV=1 - [M3UYZ2_PIG]	3.63	2	2	2	826	90.5149	8.54346	1.22265	1.20073	1.20612	1.20983	0.00098684
F1SGZ8	Uncharacterized protein OS=Sus scrofa GN=TWF1 PE=1 SV=1 - [F1SGZ8_PIG]	6.29	2	3	5	350	40.2416	7.13721	1.20763	1.18728	1.20607	1.20032	0.00106405
I3LMY2	Uncharacterized protein OS=Sus scrofa PE=3 SV=1 - [I3LMY2_PIG]	1.94	1	1	1	309	36.1533	8.49951	1.29111	1.29159	1.32089	1.30119	0.00106721
F1RZP6	Uncharacterized protein OS=Sus scrofa PE=4 SV=2 - [F1RZP6_PIG]	0.88	1	1	1	909	103.886	7.32764	1.31716	1.27882	1.28539	1.29379	0.00161999
A5GFX4	ATP synthase, H+ transporting, mitochondrial F1 complex, epsilon subunit OS=Sus scrofa GN=ATP5E PE=1 SV=1 - [A5GFX4_PIG]	27.45	2	2	4	51	5.7461	9.92041	1.19738	1.22858	1.21041	1.21213	0.0018141
F1S5W6	Uncharacterized protein OS=Sus scrofa GN=RAB3D PE=1 SV=1 - [F1S5W6_PIG]	14.98	2	3	5	227	25.3135	5.22412	1.2487	1.29507	1.29612	1.27996	0.0031033
F1SP54	Uncharacterized protein OS=Sus scrofa GN=NIPSNAP3B PE=1 SV=2 - [F1SP54_PIG]	6.05	1	2	2	248	28.6627	9.27588	1.20885	1.23758	1.25343	1.23328	0.00311256
F1RYS8	Uncharacterized protein OS=Sus scrofa GN=CCDC158 PE=4 SV=1 - [F1RYS8_PIG]	0.54	1	1	1	1116	127.569	6.23975	1.22932	1.25207	1.20463	1.22867	0.00357033
F1SSG3	Coronin OS=Sus scrofa GN=CORO2A PE=1 SV=1 - [F1SSG3_PIG]	1.52	1	1	2	525	59.8354	8.14795	1.25044	1.21991	1.20204	1.22413	0.00395186
A1XQS2	Mitochondrial import receptor subunit TOM7 homolog OS=Sus scrofa GN=TOMM7 PE=3 SV=1 - [TOM7_PIG]	10.91	1	1	1	55	6.21443	10.2866	1.28273	1.22405	1.26137	1.25605	0.00445488
F2Z5I0	Uncharacterized protein OS=Sus scrofa GN=GABARAPL2 PE=1 SV=1 - [F2Z5I0_PIG]	12.82	2	2	2	117	13.6581	8.104	1.20174	1.24543	1.26341	1.23686	0.00592405
I3LM80	Uncharacterized protein OS=Sus scrofa GN=DHCR24 PE=4 SV=1 - [I3LM80_PIG]	1.16	1	1	1	516	60.0478	8.1333	1.21204	1.28579	1.25218	1.25	0.00719365
F1SA02	Uncharacterized protein OS=Sus scrofa GN=RASAL3 PE=4 SV=2 - [F1SA02_PIG]	0.89	1	1	1	786	85.6224	8.49951	1.25701	1.1869	1.20362	1.21584	0.00945977
I3LC80	Uncharacterized protein OS=Sus scrofa GN=SEMA7A PE=1 SV=1 - [I3LC80_PIG]	3.92	1	1	1	587	66.7929	6.62451	1.2714	1.3954	1.37532	1.34737	0.0120169
I3LT49	Uncharacterized protein OS=Sus scrofa PE=4 SV=1 - [I3LT49_PIG]	2.96	1	1	1	641	71.0439	5.98584	1.19866	1.28371	1.29669	1.25969	0.0137267
F1S253	Uncharacterized protein OS=Sus scrofa GN=GPA33 PE=1 SV=1 - [F1S253_PIG]	26.77	7	7	16	310	34.2637	4.76709	1.19228	1.21718	1.28724	1.23223	0.0146583
F1S2G5	Uncharacterized protein OS=Sus scrofa GN=ADK PE=1 SV=2 - [F1S2G5_PIG]	4.97	2	2	3	362	40.4697	6.53662	1.24747	1.16335	1.19113	1.20065	0.0148696
F1RGK2	Uncharacterized protein OS=Sus scrofa GN=MEGF8 PE=4 SV=2 - [F1RGK2_PIG]	1.04	1	1	1	2789	297.058	6.87354	1.30565	1.27737	1.41605	1.33303	0.0157595
I3LC60	UDP-glucuronosyltransferase OS=Sus scrofa GN=LOC100624700 PE=3 SV=1 - [I3LC60_PIG]	14.37	5	6	11	529	60.6303	8.55811	1.26557	1.28171	1.39304	1.31344	0.015955
F1S606	Uncharacterized protein OS=Sus scrofa GN=EPS8L3 PE=1 SV=1 - [F1S606_PIG]	3.4	1	1	1	589	66.9005	7.76709	1.19679	1.27281	1.31731	1.2623	0.0175217
I3LRK7	Uncharacterized protein OS=Sus scrofa GN=LOC100621902 PE=4 SV=1 - [I3LRK7_PIG]	2.18	1	1	1	275	31.5139	4.00537	1.25009	1.15409	1.23079	1.21166	0.0186503
K7GPJ6	Uncharacterized protein OS=Sus scrofa GN=MRPL3 PE=3 SV=1 - [K7GPJ6_PIG]	2.3	1	1	1	348	38.3459	9.36377	1.27674	1.40954	1.45537	1.38055	0.0192421
F1SNM7	Uncharacterized protein OS=Sus scrofa GN=AGFG1 PE=1 SV=1 - [F1SNM7_PIG]	1.26	1	1	1	477	48.8767	8.48486	1.24083	1.28322	1.16494	1.22966	0.0219475
I3LBV1	Tubulin beta chain OS=Sus scrofa GN=TUBB6 PE=1 SV=1 - [I3LBV1_PIG]	23.89	1	9	40	427	47.7649	4.7417	1.15739	1.26962	1.20971	1.21224	0.0225507
P05027	Sodium/potassium-transporting ATPase subunit beta-1 OS=Sus scrofa GN=ATP1B1 PE=1 SV=2 - [AT1B1_PIG]	21.45	6	6	16	303	35.1358	8.52881	1.17674	1.16635	1.26787	1.20365	0.0241665
F1RY63	Uncharacterized protein OS=Sus scrofa GN=PPP6R3 PE=1 SV=2 - [F1RY63_PIG]	3.19	1	1	3	689	78.4968	4.729	1.49008	1.86089	1.78494	1.71197	0.024315
F1RJZ6	Uncharacterized protein OS=Sus scrofa GN=SPERT PE=4 SV=1 - [F1RJZ6_PIG]	1.53	1	1	1	457	52.5648	6.96143	1.35461	1.28542	1.20026	1.2801	0.0244661
I3L5Y0	Uncharacterized protein OS=Sus scrofa GN=P4HA2 PE=4 SV=1 - [I3L5Y0_PIG]	1.71	1	1	1	525	59.466	5.88428	1.26395	1.1887	1.1522	1.20162	0.025611
F1SS62	Myosin-1 OS=Sus scrofa GN=MYH1 PE=1 SV=2 - [F1SS62_PIG]	0.41	1	1	1	1470	170.164	5.65576	1.19335	1.28111	1.3483	1.27425	0.0257285
I3LAI1	Uncharacterized protein OS=Sus scrofa PE=1 SV=1 - [I3LAI1_PIG]	19.62	1	6	8	260	27.7644	9.90576	1.17347	1.27949	1.17481	1.20926	0.0270272
F1SLL5	Phospholipid phosphatase 1 OS=Sus scrofa GN=PLPP1 PE=1 SV=1 - [F1SLL5_PIG]	3.51	1	1	1	285	32.3005	8.39697	1.15957	1.26223	1.29109	1.23763	0.0270661
F1S3V5	Tetraspanin OS=Sus scrofa GN=TSPAN1 PE=3 SV=1 - [F1S3V5_PIG]	4.98	2	2	2	241	26.2741	5.23682	1.17222	1.2358	1.31662	1.24154	0.0286431
I3L5H2	Uncharacterized protein OS=Sus scrofa PE=4 SV=1 - [I3L5H2_PIG]	20	1	1	1	50	5.60464	9.27588	1.21541	1.25742	1.13513	1.20265	0.0299358
F1RKY2	Uncharacterized protein OS=Sus scrofa GN=SERPIND1 PE=1 SV=1 - [F1RKY2_PIG]	1.41	1	1	1	495	55.8395	6.99072	1.12611	1.23074	1.25706	1.20464	0.0361383
A0A0B8RT71	BCL2-antagonist/killer 1 OS=Sus scrofa domesticus GN=BAK1 PE=4 SV=1 - [A0A0B8RT71_PIG]	11.85	2	2	2	211	23.4478	6.1001	1.14527	1.30086	1.2203	1.22214	0.0385524
I3LPZ9	Uncharacterized protein OS=Sus scrofa GN=SCAF4 PE=1 SV=1 - [I3LPZ9_PIG]	0.62	1	1	1	1132	124.124	9.62744	1.31074	1.38546	1.17783	1.29134	0.0407936
I3L8Z4	Uncharacterized protein OS=Sus scrofa GN=LOC100621804 PE=4 SV=1 - [I3L8Z4_PIG]	5.8	1	1	1	138	15.229	8.73389	1.23241	1.15581	1.32782	1.23868	0.0408136
B7STY5	Chloride intracellular channel protein OS=Sus scrofa GN=CLIC5 PE=2 SV=1 - [B7STY5_PIG]	9.52	1	2	4	252	28.4845	5.46533	1.34681	1.15984	1.30102	1.26922	0.0410135
F1SB60	Superoxide dismutase OS=Sus scrofa GN=SOD2 PE=1 SV=1 - [F1SB60_PIG]	22.52	6	6	18	222	24.6946	8.39697	1.23897	1.13674	1.30032	1.22534	0.042022
F1RU24	Uncharacterized protein OS=Sus scrofa GN=FIBP PE=1 SV=1 - [F1RU24_PIG]	6.44	1	1	1	357	41.1252	6.66846	0.741419	0.741647	0.739908	0.740992	4.43565e-06
I3LB43	Uncharacterized protein OS=Sus scrofa PE=4 SV=1 - [I3LB43_PIG]	6.67	1	1	1	120	13.2259	10.4331	0.759957	0.755899	0.755158	0.757005	3.76728e-05
F1SH64	Uncharacterized protein OS=Sus scrofa GN=NUP107 PE=1 SV=2 - [F1SH64_PIG]	0.98	1	1	1	922	105.915	5.42725	0.683162	0.689786	0.690733	0.687894	5.82205e-05
F1S4U6	Uncharacterized protein OS=Sus scrofa GN=THUMPD2 PE=1 SV=1 - [F1S4U6_PIG]	4.17	1	1	1	504	56.0591	6.15088	0.730355	0.744291	0.729287	0.734644	0.000331593
M5DFC0	CD93 OS=Sus scrofa domesticus GN=CD93 PE=2 SV=1 - [M5DFC0_PIG]	2.97	1	1	1	639	67.8523	5.30029	0.768926	0.759149	0.774341	0.767472	0.000365288
F1S8S4	Uncharacterized protein OS=Sus scrofa GN=ENAH PE=1 SV=2 - [F1S8S4_PIG]	1.53	1	1	1	719	77.6284	7.82568	0.561564	0.542614	0.573299	0.559159	0.000410913
Q2VTP6	Peptidylprolyl isomerase OS=Sus scrofa GN=FKBP1A PE=1 SV=1 - [Q2VTP6_PIG]	25	2	2	9	108	11.8881	8.14795	0.768945	0.76868	0.753897	0.763841	0.00044305
F1RRJ4	Uncharacterized protein OS=Sus scrofa GN=POLR1C PE=1 SV=1 - [F1RRJ4_PIG]	3.13	1	1	1	351	39.6963	5.2876	0.74795	0.754115	0.766248	0.756105	0.000485339
B2LWF9	Insulin-responsive glucose transporter OS=Sus scrofa GN=GLUT4 PE=2 SV=1 - [B2LWF9_PIG]	2.95	1	1	1	509	54.7743	7.44482	0.54247	0.524909	0.561117	0.542832	0.000522483
A0A0B8RS71	Torsin A interacting protein 1 OS=Sus scrofa domesticus GN=TOR1AIP1 PE=4 SV=1 - [A0A0B8RS71_PIG]	4.3	2	2	2	605	68.3873	6.44287	0.544332	0.511156	0.544237	0.533241	0.000559274
F1RR73	Uncharacterized protein OS=Sus scrofa GN=NUDCD2 PE=1 SV=1 - [F1RR73_PIG]	7.01	1	1	1	157	17.6347	5.07178	0.771502	0.772326	0.75533	0.766386	0.000560488
I3L5Q4	Uncharacterized protein OS=Sus scrofa GN=MST1R PE=4 SV=1 - [I3L5Q4_PIG]	1.31	1	1	1	1375	149.027	6.72705	0.682134	0.705482	0.702579	0.696732	0.00058635
I3LSZ5	Uncharacterized protein OS=Sus scrofa GN=UPP1 PE=1 SV=1 - [I3LSZ5_PIG]	6.6	2	2	2	303	33.2697	7.38623	0.734661	0.747711	0.756648	0.74634	0.000632804
F2Z506	Mothers against decapentaplegic homolog OS=Sus scrofa GN=SMAD5 PE=3 SV=2 - [F2Z506_PIG]	5.4	1	2	2	463	52.0917	7.98682	0.735209	0.758917	0.744874	0.746333	0.000735408
I3LE14	Uncharacterized protein OS=Sus scrofa GN=CCDC58 PE=1 SV=1 - [I3LE14_PIG]	18.06	2	2	2	144	16.3664	7.88428	0.810818	0.820075	0.828019	0.819637	0.000758529
P45846	Dermatopontin OS=Sus scrofa GN=DPT PE=1 SV=2 - [DERM_PIG]	6.01	1	1	1	183	21.9796	4.97021	0.699671	0.671602	0.673586	0.68162	0.000805896
F1S0L8	Uncharacterized protein OS=Sus scrofa GN=MTDH PE=1 SV=2 - [F1S0L8_PIG]	6.87	3	3	5	582	63.9288	9.24658	0.812178	0.817011	0.830207	0.819799	0.000892744
I3LKA7	Uncharacterized protein OS=Sus scrofa PE=1 SV=1 - [I3LKA7_PIG]	8.99	1	1	1	189	20.3116	8.76318	0.784734	0.761565	0.778062	0.774787	0.000933465
F1RSJ9	Uncharacterized protein OS=Sus scrofa GN=SMARCD2 PE=4 SV=1 - [F1RSJ9_PIG]	2.82	1	1	1	531	58.8855	9.64209	0.712258	0.725177	0.6933	0.710245	0.00101904
F1S537	Uncharacterized protein OS=Sus scrofa GN=DNTTIP2 PE=1 SV=1 - [F1S537_PIG]	1.56	1	1	1	771	86.6968	5.31299	0.721148	0.732696	0.750404	0.734749	0.00102718
I3LD45	Uncharacterized protein OS=Sus scrofa PE=1 SV=1 - [I3LD45_PIG]	9.7	1	1	1	134	14.9308	10.8726	0.729404	0.721196	0.696108	0.715569	0.00123751
I3LV13	Uncharacterized protein OS=Sus scrofa GN=PTMA PE=1 SV=1 - [I3LV13_PIG]	14.58	2	2	9	96	10.6563	3.81494	0.707611	0.716879	0.741956	0.722149	0.00136042
F1SAB3	Uncharacterized protein OS=Sus scrofa GN=GGA2 PE=4 SV=2 - [F1SAB3_PIG]	2.49	1	1	1	724	78.7965	6.88818	0.73352	0.74971	0.766163	0.749798	0.00141551
I3LU60	Uncharacterized protein OS=Sus scrofa PE=1 SV=1 - [I3LU60_PIG]	28.4	2	2	2	81	8.79844	4.62744	0.790653	0.767494	0.793489	0.783879	0.00144802
A5JUQ8	Crystallin zeta-like 1 OS=Sus scrofa GN=CRYZL1 PE=1 SV=1 - [A5JUQ8_PIG]	5.73	1	1	1	349	38.8021	5.90967	0.69814	0.735839	0.710622	0.714867	0.00150869
F1SDG3	Uncharacterized protein OS=Sus scrofa GN=OTUD7B PE=4 SV=1 - [F1SDG3_PIG]	2.25	1	1	1	843	92.0187	6.84424	0.787545	0.780698	0.75834	0.775528	0.00153964
I3LH70	Uncharacterized protein OS=Sus scrofa PE=1 SV=1 - [I3LH70_PIG]	3.65	1	1	1	329	34.7268	4.95752	0.57492	0.617444	0.563619	0.585328	0.00155789
I3LIT7	Uncharacterized protein OS=Sus scrofa PE=1 SV=1 - [I3LIT7_PIG]	6.52	1	1	1	138	15.6729	7.12256	0.741421	0.772061	0.769915	0.761132	0.00170479
I3LB23	Uncharacterized protein OS=Sus scrofa GN=TMX4 PE=1 SV=1 - [I3LB23_PIG]	4.01	1	1	2	299	33.2348	4.33545	0.79723	0.803672	0.775001	0.791968	0.00173827
A0A0B8RSH5	Nuclear mitotic apparatus protein 1 OS=Sus scrofa domesticus GN=NUMA1 PE=4 SV=1 - [A0A0B8RSH5_PIG]	18.15	1	30	36	2088	233.42	5.73193	0.817775	0.79144	0.794145	0.80112	0.00176399
F1RTQ5	Histone H2B OS=Sus scrofa GN=LOC100152878 PE=3 SV=1 - [F1RTQ5_PIG]	39.37	1	6	124	127	14.2618	10.2427	0.453885	0.418168	0.367387	0.413147	0.00182372
F1SFA7	Uncharacterized protein OS=Sus scrofa GN=COL1A2 PE=1 SV=1 - [F1SFA7_PIG]	3.51	4	4	6	1366	129.081	9.0708	0.833068	0.806019	0.819691	0.819593	0.00186808
Q2EN79	Ubiquinol-cytochrome c reductase complex OS=Sus scrofa GN=UQCR10 PE=1 SV=1 - [Q2EN79_PIG]	12.5	1	1	1	64	7.39589	9.5249	0.761345	0.789003	0.791065	0.780471	0.00189951
F1S3E3	Uncharacterized protein OS=Sus scrofa GN=NHP2 PE=1 SV=2 - [F1S3E3_PIG]	23.53	2	2	3	153	17.0718	7.63525	0.734556	0.688444	0.700462	0.707821	0.00222675
F1SE62	Uncharacterized protein OS=Sus scrofa GN=LNX1 PE=4 SV=2 - [F1SE62_PIG]	2.31	1	1	1	737	82.0577	6.68311	0.818236	0.789142	0.815151	0.807509	0.00228976
F1S6V0	Uncharacterized protein OS=Sus scrofa GN=SWAP70 PE=1 SV=2 - [F1S6V0_PIG]	1.2	1	1	1	585	68.7666	6.06201	0.60837	0.535917	0.56181	0.568699	0.00240668
F1S9V7	Uncharacterized protein OS=Sus scrofa GN=C14orf2 PE=4 SV=1 - [F1S9V7_PIG]	18.33	1	1	1	60	6.85165	9.99365	0.557474	0.540919	0.611442	0.569945	0.00244218
F1RSJ8	pre-rRNA processing protein FTSJ3 OS=Sus scrofa GN=FTSJ3 PE=1 SV=1 - [F1RSJ8_PIG]	4.55	2	2	2	836	94.7053	8.52881	0.823609	0.818304	0.846044	0.829319	0.00247181
F1S031	NADH dehydrogenase [ubiquinone] iron-sulfur protein 6, mitochondrial OS=Sus scrofa GN=NDUFS6 PE=1 SV=1 - [F1S031_PIG]	12.2	1	1	1	123	13.3206	8.51416	0.644942	0.629412	0.687697	0.654017	0.00252729
Q56VQ1	2'-5' oligoadenylate synthetase 2 OS=Sus scrofa GN=Oas2 PE=2 SV=1 - [Q56VQ1_PIG]	10.33	5	5	10	707	80.7434	8.00146	0.768041	0.780478	0.805002	0.784507	0.00252932
A9GYW6	Carboxylic ester hydrolase (Fragment) OS=Sus scrofa GN=APLE PE=2 SV=1 - [A9GYW6_PIG]	17.34	3	7	9	548	59.9237	6.15088	0.742515	0.782639	0.77027	0.765141	0.00254178
F1RZ35	Uncharacterized protein OS=Sus scrofa GN=F8A1 PE=1 SV=1 - [F1RZ35_PIG]	3.63	1	1	1	386	40.7553	7.10791	0.751212	0.791531	0.775535	0.772759	0.00265016
I3LQH7	Uncharacterized protein OS=Sus scrofa GN=BLVRB PE=1 SV=1 - [I3LQH7_PIG]	12.56	2	2	6	207	22.2864	6.85889	0.783723	0.798585	0.81983	0.800713	0.0027527
F1S7C4	Cation-transporting ATPase OS=Sus scrofa GN=ATP13A1 PE=1 SV=1 - [F1S7C4_PIG]	3.65	3	3	3	1204	132.994	8.08936	0.737533	0.743526	0.779762	0.753607	0.0028541
F1S6Q9	Uncharacterized protein OS=Sus scrofa GN=STK11 PE=4 SV=2 - [F1S6Q9_PIG]	5.81	1	1	1	344	38.5361	5.84619	0.729397	0.748083	0.697617	0.725032	0.00285778
I3LPF1	Uncharacterized protein OS=Sus scrofa GN=ACBD3 PE=1 SV=1 - [I3LPF1_PIG]	21.58	1	3	3	190	20.9396	5.35107	0.602658	0.639258	0.669894	0.63727	0.00285844
F1RY70	Uncharacterized protein OS=Sus scrofa GN=MRPL21 PE=1 SV=1 - [F1RY70_PIG]	4.78	1	1	1	209	23.1074	9.64209	0.650968	0.706615	0.69576	0.684448	0.00290014
F1RFR7	Uncharacterized protein OS=Sus scrofa GN=C12H17orf49 PE=1 SV=1 - [F1RFR7_PIG]	10.42	1	1	1	192	19.9023	5.65576	0.743365	0.751961	0.70458	0.733302	0.00297281
I3L9Y6	Uncharacterized protein OS=Sus scrofa GN=HYI PE=1 SV=1 - [I3L9Y6_PIG]	16.74	2	2	3	227	24.9296	5.98584	0.839923	0.838801	0.810916	0.82988	0.00309576
F2Z5F7	Uncharacterized protein OS=Sus scrofa GN=DPY30 PE=1 SV=1 - [F2Z5F7_PIG]	9.09	1	1	1	99	11.2428	4.88135	0.7852	0.80758	0.76622	0.786333	0.00311501
I3LQ54	Uncharacterized protein OS=Sus scrofa PE=1 SV=1 - [I3LQ54_PIG]	3.76	1	1	1	213	23.1271	6.3667	0.804645	0.77969	0.761156	0.78183	0.0033188
I3LE55	Uncharacterized protein OS=Sus scrofa PE=1 SV=1 - [I3LE55_PIG]	3.48	1	1	1	287	30.3541	4.71631	0.793331	0.826978	0.82402	0.814776	0.00335551
A0A0B8RZ76	Retinol dehydrogenase 13 (All-trans/9-cis) OS=Sus scrofa domesticus GN=RDH13 PE=3 SV=1 - [A0A0B8RZ76_PIG]	4.19	1	1	1	334	36.1838	7.31299	0.677522	0.662527	0.723189	0.687746	0.00339576
F1RR65	Uncharacterized protein OS=Sus scrofa GN=TBC1D13 PE=1 SV=1 - [F1RR65_PIG]	4.25	1	1	1	400	46.2555	5.05908	0.783011	0.80347	0.757607	0.781363	0.00366091
F1SMD1	Uncharacterized protein OS=Sus scrofa GN=DAB2IP PE=1 SV=2 - [F1SMD1_PIG]	1.58	1	1	1	1073	118.152	6.99072	0.478977	0.575565	0.492676	0.51574	0.00385978
F1SF75	Nuclear transcription factor Y subunit gamma OS=Sus scrofa GN=NFYC PE=1 SV=2 - [F1SF75_PIG]	3.58	1	1	1	335	37.1438	4.98291	0.728608	0.742184	0.780712	0.750501	0.00388933
F1RWP0	Uncharacterized protein OS=Sus scrofa GN=PRPSAP1 PE=1 SV=1 - [F1RWP0_PIG]	5.71	1	1	1	385	42.4084	8.38232	0.711377	0.677074	0.741446	0.709966	0.00408571
A0A0B8RVM7	Phosphofurin acidic cluster sorting protein 2 OS=Sus scrofa domesticus GN=PACS2 PE=4 SV=1 - [A0A0B8RVM7_PIG]	1.5	1	1	1	868	95.7393	6.354	0.736649	0.782225	0.726901	0.748592	0.004568
F1S033	Uncharacterized protein OS=Sus scrofa GN=BRD3 PE=1 SV=2 - [F1S033_PIG]	7.02	2	4	5	726	79.5611	9.37842	0.774276	0.771987	0.723486	0.756583	0.0045974
F1SGG0	Uncharacterized protein OS=Sus scrofa GN=LOC100626135 PE=4 SV=2 - [F1SGG0_PIG]	7.44	1	1	1	215	24.4777	9.01221	0.761052	0.719253	0.775636	0.75198	0.00460911
F1SDX4	Uncharacterized protein OS=Sus scrofa PE=1 SV=2 - [F1SDX4_PIG]	2.92	2	2	2	1131	125.821	7.09326	0.844078	0.802023	0.819792	0.821964	0.00465431
F1S962	Uncharacterized protein OS=Sus scrofa GN=NR2F6 PE=3 SV=1 - [F1S962_PIG]	6.52	2	2	2	414	43.61	7.78174	0.65291	0.670873	0.725168	0.682983	0.00466141
I3LTD7	Poly [ADP-ribose] polymerase OS=Sus scrofa GN=PARP3 PE=4 SV=1 - [I3LTD7_PIG]	2.21	1	1	1	543	60.8162	7.73779	0.620784	0.646496	0.55556	0.607613	0.00472377
Q06AA6	TRA2A OS=Sus scrofa GN=TRA2A PE=1 SV=1 - [Q06AA6_PIG]	5.02	1	1	1	279	32.2929	11.2827	0.680452	0.7078	0.629835	0.672696	0.00483351
F1SJJ0	Mothers against decapentaplegic homolog OS=Sus scrofa GN=SMAD3 PE=3 SV=2 - [F1SJJ0_PIG]	6.72	1	2	2	357	40.3775	6.45557	0.848453	0.815706	0.808053	0.824071	0.00492304
Q767L9	Nurim OS=Sus scrofa GN=NRM PE=3 SV=1 - [NRM_PIG]	7.63	1	1	1	262	29.303	7.54736	0.717226	0.762636	0.697024	0.725629	0.00496278
F1RLJ6	Uncharacterized protein OS=Sus scrofa GN=HCN3 PE=4 SV=1 - [F1RLJ6_PIG]	1.15	1	1	1	784	86.6953	9.77393	0.604711	0.668478	0.685618	0.652936	0.00499242
I3LSY2	Uncharacterized protein OS=Sus scrofa GN=LOC100157289 PE=4 SV=1 - [I3LSY2_PIG]	3.4	2	2	2	793	89.6632	5.2876	0.750169	0.753374	0.802217	0.768586	0.00525415
F1SS77	Alpha-endosulfine OS=Sus scrofa GN=ENSA PE=1 SV=1 - [F1SS77_PIG]	24.78	1	2	3	113	12.4073	8.80713	0.804426	0.754698	0.798346	0.785824	0.00530454
K7GQM0	Uncharacterized protein (Fragment) OS=Sus scrofa GN=RXRB PE=1 SV=8 - [K7GQM0_PIG]	3.88	1	1	1	387	41.9681	8.90967	0.657778	0.670232	0.732499	0.686836	0.0054029
F1S0X6	Uncharacterized protein OS=Sus scrofa GN=EXOSC2 PE=1 SV=2 - [F1S0X6_PIG]	5.69	1	1	2	299	33.3273	7.47412	0.722383	0.755889	0.684247	0.72084	0.00545115
F1SF00	Uncharacterized protein OS=Sus scrofa GN=SRGAP2 PE=1 SV=2 - [F1SF00_PIG]	2.33	1	1	1	944	107.343	6.59521	0.771091	0.725599	0.702062	0.732917	0.00570512
I3LLF3	Uncharacterized protein OS=Sus scrofa PE=4 SV=1 - [I3LLF3_PIG]	3.47	1	1	1	404	44.9455	7.66455	0.739941	0.736787	0.79367	0.756799	0.00571093
F1SFW7	Uncharacterized protein OS=Sus scrofa GN=CRTC2 PE=4 SV=1 - [F1SFW7_PIG]	2.45	1	1	1	694	73.2115	7.06396	0.752445	0.712437	0.677111	0.713998	0.00573948
F1RJH8	Uncharacterized protein OS=Sus scrofa GN=ASL PE=1 SV=1 - [F1RJH8_PIG]	3.02	1	1	1	464	51.6894	6.55127	0.703497	0.748351	0.671429	0.707759	0.00577624
F1SF57	Uncharacterized protein OS=Sus scrofa GN=SERINC1 PE=1 SV=2 - [F1SF57_PIG]	3.86	1	1	1	337	38.3812	5.2749	0.494487	0.489592	0.601901	0.52866	0.00599115
I3LNP0	Uncharacterized protein OS=Sus scrofa GN=ALG10 PE=1 SV=1 - [I3LNP0_PIG]	3.14	1	1	1	478	56.2654	9.36377	0.756387	0.78839	0.722439	0.755739	0.00602196
I3LGG8	Uncharacterized protein OS=Sus scrofa GN=SYVN1 PE=4 SV=1 - [I3LGG8_PIG]	1.15	1	1	1	610	67.1021	6.82959	0.602033	0.52217	0.632286	0.585496	0.00622047
K7GM12	Uncharacterized protein OS=Sus scrofa GN=DEF6 PE=4 SV=1 - [K7GM12_PIG]	3.88	1	1	1	258	30.0994	6.97607	0.738745	0.801128	0.775973	0.771948	0.00625436
A0A0B8RZM2	DEAD (Asp-Glu-Ala-Asp) box polypeptide 27 OS=Sus scrofa domesticus GN=DDX27 PE=3 SV=1 - [A0A0B8RZM2_PIG]	2.88	2	2	2	763	86.5124	9.1001	0.806044	0.838441	0.851348	0.831944	0.00636837
F1RWH4	Uncharacterized protein OS=Sus scrofa GN=COPZ2 PE=1 SV=2 - [F1RWH4_PIG]	5.37	1	1	1	205	22.7196	5.2749	0.838503	0.791739	0.830944	0.820395	0.00644905
I3L7Z3	Uncharacterized protein OS=Sus scrofa PE=4 SV=1 - [I3L7Z3_PIG]	3.9	1	1	2	282	32.3121	4.77979	0.746093	0.727869	0.669105	0.714356	0.00654811
F1ST78	Uncharacterized protein OS=Sus scrofa GN=TNS3 PE=1 SV=2 - [F1ST78_PIG]	1.1	1	1	1	1451	154.743	6.78564	0.797678	0.734379	0.781076	0.771044	0.00677989
I3LJM8	Uncharacterized protein OS=Sus scrofa PE=4 SV=1 - [I3LJM8_PIG]	21.64	2	2	2	134	14.7512	4.76709	0.794448	0.778671	0.730392	0.767837	0.00681806
I3LRC4	Uncharacterized protein OS=Sus scrofa PE=4 SV=1 - [I3LRC4_PIG]	11.72	1	1	2	145	16.1936	8.77783	0.73545	0.697223	0.773332	0.735335	0.00682085
A5A759	Keratin 2A OS=Sus scrofa GN=KRT2A PE=2 SV=1 - [A5A759_PIG]	5.14	2	3	6	642	65.8259	7.51807	0.581586	0.440291	0.51771	0.513196	0.00696839
F1SBB5	Niemann-Pick C1 protein OS=Sus scrofa GN=NPC1 PE=1 SV=2 - [F1SBB5_PIG]	0.94	1	1	1	1277	141.947	5.42725	0.352599	0.327899	0.492876	0.391125	0.00704371
I3LU08	Uncharacterized protein OS=Sus scrofa PE=1 SV=1 - [I3LU08_PIG]	4.6	1	1	1	261	30.0555	9.02686	0.801932	0.800696	0.847737	0.816788	0.007062
K7GQH5	Uncharacterized protein (Fragment) OS=Sus scrofa GN=MALT1 PE=4 SV=1 - [K7GQH5_PIG]	2.59	1	1	1	694	78.3657	5.8335	0.790725	0.811727	0.844532	0.815661	0.00713691
F2WS19	N-methylpurine-DNA glycosylase (Fragment) OS=Sus scrofa GN=MPGR PE=2 SV=1 - [F2WS19_PIG]	32.14	1	1	1	56	6.25016	10.6382	0.707263	0.76353	0.682299	0.717697	0.00716368
M3UYY5	AMP deaminase OS=Sus scrofa GN=AMPD2 PE=2 SV=1 - [M3UYY5_PIG]	1.13	1	1	1	798	91.9084	6.30322	0.819028	0.760005	0.766656	0.781896	0.00724423
I3LTL4	Uncharacterized protein OS=Sus scrofa PE=4 SV=1 - [I3LTL4_PIG]	4.53	1	1	1	243	28.0982	4.80518	0.58808	0.615119	0.693224	0.632141	0.00726351
K9IWG9	Tensin-1 OS=Sus scrofa GN=TNS1 PE=2 SV=1 - [K9IWG9_PIG]	3.73	4	4	4	1718	183.474	7.81104	0.818673	0.805143	0.75988	0.794565	0.00740513
F1SST4	Uncharacterized protein OS=Sus scrofa GN=SPINT1 PE=4 SV=1 - [F1SST4_PIG]	4.13	2	2	2	509	57.2587	6.22705	0.787404	0.827991	0.767482	0.794293	0.0074076
I3LGC2	Uncharacterized protein OS=Sus scrofa PE=1 SV=1 - [I3LGC2_PIG]	29.8	2	37	61	1500	161.198	9.05615	0.839691	0.81309	0.783317	0.812033	0.00742028
K7GND6	Mediator of DNA damage checkpoint protein 1 OS=Sus scrofa GN=MDC1 PE=4 SV=1 - [K7GND6_PIG]	0.49	1	1	1	2029	216.443	5.49072	0.790287	0.789647	0.840264	0.806732	0.00744222
K9IVK6	Large neutral amino acids transporter small subunit 1 OS=Sus scrofa GN=SLC7A5 PE=2 SV=1 - [K9IVK6_PIG]	2.79	1	1	2	502	54.7864	8.19189	0.56118	0.48933	0.622184	0.557565	0.00744657
Q00P29	Beta actin (Fragment) OS=Sus scrofa GN=ACTB PE=2 SV=1 - [Q00P29_PIG]	48.65	1	1	1	37	4.39424	6.771	0.642974	0.66355	0.734628	0.680384	0.00746197
F1RTZ0	Uncharacterized protein OS=Sus scrofa GN=RRS1 PE=1 SV=2 - [F1RTZ0_PIG]	2.15	1	1	1	372	41.9804	10.7114	0.835972	0.777785	0.796598	0.803452	0.00752163
Q0PHA8	Nuclear factor kappa-B 1 OS=Sus scrofa GN=NFKB1 PE=2 SV=1 - [Q0PHA8_PIG]	4.17	2	2	3	959	104.487	5.42725	0.778797	0.837963	0.809679	0.808813	0.00789138
F1RG84	Uncharacterized protein OS=Sus scrofa GN=SETD1A PE=4 SV=2 - [F1RG84_PIG]	1.1	1	1	1	1546	168.337	5.07178	0.779985	0.836933	0.786437	0.801118	0.00809541
A0A0B8RZN7	Anamorsin OS=Sus scrofa domesticus GN=CIAPIN1 PE=3 SV=1 - [A0A0B8RZN7_PIG]	9.68	2	2	2	310	33.0247	5.49072	0.759881	0.825245	0.791957	0.792361	0.00815795
A9YTX9	Interferon regulatory factor 3 OS=Sus scrofa GN=IRF3 PE=1 SV=1 - [A9YTX9_PIG]	4.06	1	1	1	419	46.5851	5.18604	0.743108	0.668613	0.645911	0.685877	0.00862093
F1S614	Uncharacterized protein OS=Sus scrofa GN=STRIP1 PE=1 SV=1 - [F1S614_PIG]	2.98	2	2	3	838	95.6637	6.22705	0.682053	0.761552	0.753697	0.732434	0.00881739
F1SJQ4	Uncharacterized protein OS=Sus scrofa GN=POLDIP3 PE=1 SV=2 - [F1SJQ4_PIG]	3.85	1	1	2	338	37.2078	10.0229	0.704466	0.784193	0.761333	0.749997	0.00886964
F1S8D4	Uncharacterized protein OS=Sus scrofa GN=WDR77 PE=1 SV=2 - [F1S8D4_PIG]	3.51	1	1	1	342	36.9662	5.47803	0.751991	0.819359	0.760289	0.777213	0.0089412
F1SHJ3	Uncharacterized protein OS=Sus scrofa GN=LOC100520417 PE=4 SV=2 - [F1SHJ3_PIG]	1.38	1	1	1	509	57.5136	6.25244	0.750328	0.754799	0.817802	0.774309	0.00918852
K7GLW6	Uncharacterized protein (Fragment) OS=Sus scrofa GN=CD38 PE=1 SV=1 - [K7GLW6_PIG]	29.41	1	1	1	34	3.80707	10.2866	0.727187	0.789906	0.79765	0.771581	0.00940475
B0LDS8	Ephrin-B2 OS=Sus scrofa GN=efnB2 PE=2 SV=1 - [B0LDS8_PIG]	3.6	1	1	1	333	36.9047	8.77783	0.731119	0.627034	0.703939	0.687364	0.00979355
Q06AU6	Ras-related protein Rab-5A OS=Sus scrofa GN=RAB5A PE=2 SV=1 - [RAB5A_PIG]	29.3	2	5	6	215	23.7319	8.06006	0.820809	0.799301	0.858591	0.826234	0.00979943
O97649	Mitochondrial uncoupling protein 3 OS=Sus scrofa GN=UCP3 PE=2 SV=1 - [UCP3_PIG]	4.87	1	1	1	308	33.7503	9.43701	0.563266	0.684373	0.656051	0.634564	0.00986864
F1RHF0	Ubiquitin carboxyl-terminal hydrolase OS=Sus scrofa GN=UCHL3 PE=1 SV=2 - [F1RHF0_PIG]	9.43	1	1	2	212	24.054	5.07178	0.863106	0.830552	0.80457	0.832743	0.010095
F1SH80	Uncharacterized protein OS=Sus scrofa GN=ACTR8 PE=3 SV=1 - [F1SH80_PIG]	2.4	1	1	1	624	70.4826	7.76709	0.814732	0.827831	0.761729	0.801431	0.0101982
I3LLV8	Uncharacterized protein OS=Sus scrofa PE=1 SV=1 - [I3LLV8_PIG]	13.74	1	1	1	131	14.6429	8.45557	0.723852	0.687505	0.610644	0.674	0.0103166
F1RZJ0	Uncharacterized protein OS=Sus scrofa PE=4 SV=2 - [F1RZJ0_PIG]	1.74	1	1	1	634	69.5644	9.45166	0.723049	0.794156	0.708683	0.741963	0.0103247
K7GQ00	Uncharacterized protein OS=Sus scrofa GN=FMR1 PE=1 SV=1 - [K7GQ00_PIG]	7.21	2	3	5	569	64.1265	8.39697	0.817577	0.836452	0.769822	0.80795	0.0104914
A0A0B8S0C7	ArfGAP with coiled-coil, ankyrin repeat and PH domains 2 OS=Sus scrofa domesticus GN=ACAP2 PE=4 SV=1 - [A0A0B8S0C7_PIG]	1.8	1	1	1	778	87.9393	6.69775	0.813194	0.750514	0.816141	0.793283	0.0105492
I3LQZ2	Histone H2A OS=Sus scrofa PE=1 SV=1 - [I3LQZ2_PIG]	10.99	2	2	3	182	19.3455	10.2573	0.811015	0.774135	0.728141	0.771097	0.0107901
F1SCT9	Uncharacterized protein OS=Sus scrofa GN=RDH14 PE=1 SV=1 - [F1SCT9_PIG]	2.68	1	1	1	336	36.8062	8.32373	0.729467	0.813064	0.75579	0.766107	0.0109495
F1S0L4	Uncharacterized protein OS=Sus scrofa GN=P3H4 PE=4 SV=1 - [F1S0L4_PIG]	2.48	1	1	1	444	50.9065	4.729	0.649414	0.734198	0.747076	0.71023	0.0109924
I3L5D6	Uncharacterized protein OS=Sus scrofa PE=4 SV=1 - [I3L5D6_PIG]	4.46	1	1	2	314	34.9706	6.15088	0.625501	0.71526	0.585072	0.641944	0.0113482
I3LJR4	DNA-directed RNA polymerase subunit OS=Sus scrofa GN=POLR2A PE=1 SV=1 - [I3LJR4_PIG]	2.87	2	2	2	1010	113.774	8.89502	0.736907	0.812305	0.800104	0.783105	0.0114075
F1RJG8	Uncharacterized protein OS=Sus scrofa GN=C12orf43 PE=1 SV=1 - [F1RJG8_PIG]	8.54	1	1	1	281	29.8647	9.70068	0.679236	0.7113	0.782792	0.724443	0.012114
F1S7Q6	Uncharacterized protein OS=Sus scrofa GN=TJP3 PE=1 SV=2 - [F1S7Q6_PIG]	6.79	4	4	5	913	100.766	6.49365	0.784711	0.835265	0.851293	0.823757	0.0127128
I3LDQ1	Uncharacterized protein OS=Sus scrofa PE=1 SV=1 - [I3LDQ1_PIG]	6.29	1	1	1	143	15.392	7.94287	0.826157	0.850558	0.77954	0.818752	0.0129554
F1RW13	Phosphatidate cytidylyltransferase OS=Sus scrofa GN=CDS1 PE=1 SV=1 - [F1RW13_PIG]	3.25	1	1	1	461	53.0053	8.08936	0.710601	0.794952	0.696004	0.733852	0.0131616
F1SA96	Uncharacterized protein OS=Sus scrofa GN=IAH1 PE=1 SV=2 - [F1SA96_PIG]	9.64	2	2	2	249	27.2058	6.34131	0.829402	0.797901	0.746403	0.791235	0.0131625
F1SI94	Uncharacterized protein OS=Sus scrofa GN=PEX16 PE=1 SV=1 - [F1SI94_PIG]	3.86	1	1	1	337	38.6238	9.70068	0.606247	0.621428	0.733571	0.653749	0.0131812
F1SLT1	Uncharacterized protein OS=Sus scrofa GN=MLF2 PE=1 SV=1 - [F1SLT1_PIG]	7.29	1	1	3	247	28.0471	6.97607	0.721651	0.781973	0.812574	0.772066	0.0134559
A0A0B8S029	Patatin-like phospholipase domain containing 6 OS=Sus scrofa domesticus GN=PNPLA6 PE=4 SV=1 - [A0A0B8S029_PIG]	1.22	1	1	1	1313	144.985	7.89893	0.671199	0.655312	0.768831	0.698447	0.0135694
I3LU34	Uncharacterized protein OS=Sus scrofa PE=1 SV=1 - [I3LU34_PIG]	12.96	1	1	1	108	11.789	7.15186	0.723137	0.669177	0.782161	0.724825	0.0137684
F1RKF9	Uncharacterized protein OS=Sus scrofa GN=CUX1 PE=1 SV=2 - [F1RKF9_PIG]	2.67	2	2	2	1123	122.681	6.04932	0.844519	0.858191	0.79226	0.831657	0.0139448
F1RRQ0	Uncharacterized protein (Fragment) OS=Sus scrofa GN=MTSS1 PE=4 SV=3 - [F1RRQ0_PIG]	3.96	1	1	1	631	67.8803	6.04932	0.618527	0.70329	0.745604	0.68914	0.0141384
I3LIR4	Aminomethyltransferase OS=Sus scrofa GN=AMT PE=1 SV=1 - [I3LIR4_PIG]	2.73	1	1	1	403	43.7535	8.07471	0.870117	0.80429	0.814038	0.829481	0.0141629
I3LIC8	Uncharacterized protein OS=Sus scrofa GN=RASIP1 PE=1 SV=1 - [I3LIC8_PIG]	3.32	2	2	2	963	103.309	7.54736	0.75873	0.77931	0.841558	0.7932	0.0141881
D0G6X3	Farnesyl-diphosphate farnesyltransferase 1 OS=Sus scrofa GN=FDFT1 PE=2 SV=1 - [D0G6X3_PIG]	5.04	2	2	2	417	48.2173	6.59521	0.82668	0.83686	0.763174	0.808905	0.0142433
I3L8T8	Uncharacterized protein OS=Sus scrofa GN=NAA20 PE=1 SV=1 - [I3L8T8_PIG]	7.98	1	1	2	188	21.3168	5.60498	0.681808	0.752779	0.788199	0.740929	0.0142658
K9IW82	Nuclear factor NF-kappa-B p100 subunit isoform b OS=Sus scrofa GN=NFKB2_tv2 PE=2 SV=1 - [K9IW82_PIG]	1.11	1	1	1	900	97.0424	6.65381	0.855938	0.785406	0.788653	0.809999	0.0143254
F8QNF0	NADH-ubiquinone oxidoreductase chain 1 (Fragment) OS=Sus scrofa GN=ND1 PE=3 SV=1 - [F8QNF0_PIG]	6.58	1	1	1	304	34.1613	6.68311	0.759512	0.818882	0.838339	0.805578	0.0145456
F2Z542	Peptidyl-prolyl cis-trans isomerase OS=Sus scrofa GN=PPIL1 PE=1 SV=1 - [F2Z542_PIG]	6.02	1	1	1	166	18.2251	7.98682	0.69591	0.776813	0.655752	0.709492	0.0146876
F1RS34	Uncharacterized protein OS=Sus scrofa GN=GAPVD1 PE=1 SV=2 - [F1RS34_PIG]	2.1	2	2	2	1478	164.844	5.26221	0.781853	0.816778	0.858599	0.819077	0.0147045
Q0Q4G4	Phytanoyl-CoA dioxygenase peroxisomal (Fragment) OS=Sus scrofa GN=PHYH PE=4 SV=1 - [Q0Q4G4_PIG]	16.95	1	1	1	59	6.85658	8.52881	0.770543	0.85043	0.788724	0.803233	0.0147616
F1RJH3	Uncharacterized protein OS=Sus scrofa GN=UNC119B PE=4 SV=1 - [F1RJH3_PIG]	7.14	1	1	1	252	28.3181	5.5542	0.770523	0.787075	0.850141	0.802579	0.0147624
F1RXT9	Lipase maturation factor OS=Sus scrofa GN=LMF2 PE=1 SV=1 - [F1RXT9_PIG]	3.57	2	2	2	700	79.3031	10.0522	0.69258	0.718918	0.801558	0.737685	0.015304
F1S9H9	Uncharacterized protein OS=Sus scrofa PE=1 SV=2 - [F1S9H9_PIG]	6.08	1	1	1	148	16.8643	6.53662	0.857583	0.838858	0.784934	0.827125	0.0155005
F1SP28	Uncharacterized protein OS=Sus scrofa GN=FAM206A PE=4 SV=1 - [F1SP28_PIG]	8.76	1	1	1	194	21.3339	7.28369	0.823519	0.733481	0.801782	0.786261	0.0157274
F1SK15	Uncharacterized protein OS=Sus scrofa GN=LOC100518224 PE=1 SV=2 - [F1SK15_PIG]	5.51	1	1	3	363	39.6215	7.75244	0.772586	0.814502	0.856184	0.814424	0.0164937
Q29558	NADP-dependent malic enzyme (Fragment) OS=Sus scrofa GN=ME1 PE=2 SV=1 - [MAOX_PIG]	6.82	2	3	3	557	61.967	5.61768	0.791442	0.868928	0.825507	0.828625	0.0166913
F1S2T2	Uncharacterized protein OS=Sus scrofa GN=YLPM1 PE=1 SV=2 - [F1S2T2_PIG]	1.79	2	2	2	1954	220.218	6.56592	0.770966	0.82091	0.854252	0.815376	0.0167524
I3LIQ1	Uncharacterized protein OS=Sus scrofa GN=OGFOD3 PE=4 SV=1 - [I3LIQ1_PIG]	7.67	1	1	1	326	35.7441	8.93896	0.66677	0.788856	0.739873	0.731833	0.0170506
I3LU89	Uncharacterized protein OS=Sus scrofa GN=CHMP1A PE=4 SV=1 - [I3LU89_PIG]	4.08	1	1	1	196	21.6722	8.06006	0.838552	0.841389	0.766796	0.815579	0.0170653
F1SFT8	Uncharacterized protein OS=Sus scrofa GN=LOC100625193 PE=4 SV=2 - [F1SFT8_PIG]	0.71	1	1	1	1555	166.149	5.88428	0.69183	0.746275	0.807279	0.748461	0.0171232
Q2XQ99	Amyloid beta A4 protein OS=Sus scrofa GN=APP PE=2 SV=1 - [Q2XQ99_PIG]	1.73	1	1	1	751	84.745	4.80518	0.810996	0.82113	0.730067	0.787398	0.0178775
I3LR86	Uncharacterized protein OS=Sus scrofa PE=1 SV=1 - [I3LR86_PIG]	5.69	2	2	3	492	53.7011	8.38232	0.779745	0.859653	0.836044	0.825147	0.0178835
F1RUM1	Uncharacterized protein OS=Sus scrofa GN=AFM PE=1 SV=2 - [F1RUM1_PIG]	5.63	2	2	2	604	69.0873	5.50342	0.770397	0.85922	0.802964	0.81086	0.0182992
I3LCC7	Uncharacterized protein OS=Sus scrofa PE=4 SV=1 - [I3LCC7_PIG]	15.28	1	1	1	72	8.02095	8.52881	0.816509	0.756217	0.848195	0.806974	0.0189771
F1RLU8	Uncharacterized protein OS=Sus scrofa PE=3 SV=2 - [F1RLU8_PIG]	5.72	1	1	1	297	32.4949	8.42627	0.811295	0.798635	0.876224	0.828718	0.019124
F1RTL4	Uncharacterized protein OS=Sus scrofa GN=DLG3 PE=1 SV=2 - [F1RTL4_PIG]	6.88	2	2	2	480	54.6247	8.38232	0.819908	0.805747	0.721583	0.782413	0.0193173
F1S8A5	Uncharacterized protein OS=Sus scrofa GN=MRPS26 PE=1 SV=1 - [F1S8A5_PIG]	4.88	1	1	1	205	23.5825	9.90576	0.841503	0.817368	0.747085	0.801985	0.0198482
F1SHR2	Uncharacterized protein OS=Sus scrofa GN=BCL2L13 PE=1 SV=1 - [F1SHR2_PIG]	6.9	2	2	2	464	49.5251	4.4751	0.870345	0.789569	0.794901	0.818272	0.0199831
I3LRY7	Uncharacterized protein OS=Sus scrofa PE=4 SV=1 - [I3LRY7_PIG]	10.92	1	1	1	174	18.1866	4.80518	0.847329	0.823663	0.755823	0.808938	0.0199846
F1SD56	Uncharacterized protein OS=Sus scrofa PE=1 SV=1 - [F1SD56_PIG]	4.52	1	1	1	354	38.5245	5.40186	0.786082	0.871007	0.803552	0.820214	0.0201177
K9J4T7	Vinexin OS=Sus scrofa GN=SORBS3 PE=2 SV=1 - [K9J4T7_PIG]	1.92	1	1	1	677	75.903	9.23193	0.564617	0.634822	0.408631	0.536023	0.0201301
F1SUU7	Uncharacterized protein OS=Sus scrofa GN=DDI2 PE=1 SV=1 - [F1SUU7_PIG]	3.51	1	1	2	399	44.4074	5.03369	0.829712	0.75717	0.714697	0.767193	0.0201751
F1SEN6	Uncharacterized protein OS=Sus scrofa GN=LOC100157129 PE=4 SV=2 - [F1SEN6_PIG]	2.04	1	1	1	931	103.097	5.49072	0.585231	0.703939	0.740601	0.676591	0.0203803
F1S0K2	Uncharacterized protein OS=Sus scrofa GN=KRT15 PE=1 SV=1 - [F1S0K2_PIG]	12.39	2	7	23	460	49.3866	4.91943	0.699947	0.685254	0.808892	0.731364	0.0204281
F1SKG2	Uncharacterized protein OS=Sus scrofa GN=ATR PE=3 SV=2 - [F1SKG2_PIG]	0.72	1	2	2	2646	301.794	7.47412	0.805842	0.848234	0.747624	0.800567	0.0207206
F1SKY0	Uncharacterized protein OS=Sus scrofa GN=CMSS1 PE=4 SV=2 - [F1SKY0_PIG]	4.49	1	1	1	245	28.3144	9.70068	0.760123	0.711234	0.830363	0.76724	0.0213587
F1S365	Uroporphyrinogen decarboxylase OS=Sus scrofa GN=UROD PE=1 SV=2 - [F1S365_PIG]	3.81	1	1	1	367	40.7958	5.69385	0.851368	0.834717	0.762108	0.816064	0.021483
F1RPT1	Uncharacterized protein OS=Sus scrofa GN=PSTPIP2 PE=4 SV=1 - [F1RPT1_PIG]	5.42	1	1	1	332	38.6654	7.81104	0.749252	0.853054	0.78352	0.795275	0.0215316
I3LR07	Uncharacterized protein OS=Sus scrofa GN=FAM91A1 PE=4 SV=1 - [I3LR07_PIG]	1.31	1	1	1	838	93.8808	6.41748	0.774934	0.751085	0.853323	0.793114	0.021563
K7GSG6	Uncharacterized protein OS=Sus scrofa PE=1 SV=1 - [K7GSG6_PIG]	1.64	1	1	1	733	84.7856	8.5874	0.813404	0.745834	0.846583	0.80194	0.0216746
F1S376	Uncharacterized protein OS=Sus scrofa GN=PLEKHA6 PE=4 SV=2 - [F1S376_PIG]	2.73	3	3	3	1172	131.021	8.86572	0.857659	0.773971	0.760247	0.797293	0.0218181
F1S8N5	Uncharacterized protein OS=Sus scrofa GN=HTT PE=1 SV=2 - [F1S8N5_PIG]	1.69	3	3	4	3138	344.467	6.39209	0.703254	0.711913	0.822113	0.74576	0.0219032
F1RQE9	Uncharacterized protein OS=Sus scrofa GN=CYFIP2 PE=1 SV=2 - [F1RQE9_PIG]	3.05	1	3	4	1280	148.511	7.38623	0.671434	0.784681	0.787172	0.747762	0.0221429
I3LL20	Uncharacterized protein OS=Sus scrofa GN=LOC100739204 PE=4 SV=1 - [I3LL20_PIG]	16.82	1	1	2	107	12.1522	9.979	0.716849	0.796285	0.829124	0.780753	0.0223364
M3UZ00	Zinc finger CCCH-type containing 18 OS=Sus scrofa GN=ZC3H18 PE=2 SV=1 - [M3UZ00_PIG]	1.62	1	1	1	926	103.077	9.08545	0.66463	0.801415	0.750375	0.738807	0.0225581
F1SDE3	Uncharacterized protein OS=Sus scrofa PE=1 SV=1 - [F1SDE3_PIG]	12.34	1	1	1	154	17.2206	8.82178	0.747366	0.690005	0.82061	0.75266	0.022563
Q4JHS0	BH3-interacting domain death agonist OS=Sus scrofa GN=BID PE=1 SV=1 - [BID_PIG]	5.21	1	1	1	192	21.5558	5.26221	0.610143	0.643778	0.773625	0.675849	0.0228369
F1RT46	Glutamyl-tRNA(Gln) amidotransferase subunit A, mitochondrial OS=Sus scrofa GN=QRSL1 PE=3 SV=1 - [F1RT46_PIG]	3.42	1	1	1	526	57.225	5.79541	0.743762	0.850493	0.761459	0.785238	0.0228396
I3LRA1	Uncharacterized protein OS=Sus scrofa PE=4 SV=1 - [I3LRA1_PIG]	8.14	1	1	1	221	24.7653	7.82568	0.541133	0.719342	0.525057	0.595178	0.0228426
A5D9N2	HLA-B associated transcript 2 OS=Sus scrofa GN=BAT2 PE=4 SV=1 - [A5D9N2_PIG]	0.78	1	1	1	2166	228.94	9.46631	0.875865	0.804395	0.783662	0.821307	0.0235665
F1S533	Uncharacterized protein OS=Sus scrofa GN=TMED5 PE=1 SV=1 - [F1S533_PIG]	5.31	1	1	1	226	25.7569	4.85596	0.863345	0.765758	0.826174	0.818426	0.0236591
F1STJ6	Uncharacterized protein OS=Sus scrofa GN=FUT4 PE=3 SV=2 - [F1STJ6_PIG]	4.5	1	1	1	400	45.4543	9.42236	0.74884	0.724418	0.84194	0.771733	0.0237311
I3LUV2	Uncharacterized protein OS=Sus scrofa GN=FAM120B PE=1 SV=1 - [I3LUV2_PIG]	6.34	1	1	1	757	84.0851	4.80518	0.608753	0.705639	0.774205	0.696199	0.0240607
M3UZ81	Phosphatidylinositol-4,5-bisphosphate 3-kinase, catalytic subunit alpha OS=Sus scrofa GN=PIK3CA PE=2 SV=1 - [M3UZ81_PIG]	1.5	1	1	1	1068	124.233	7.2251	0.842803	0.736538	0.816855	0.798732	0.0243384
F1RII5	Uncharacterized protein OS=Sus scrofa GN=LOC100515788 PE=1 SV=2 - [F1RII5_PIG]	51.39	1	7	120	144	15.6252	8.19189	0.864723	0.79728	0.758393	0.806798	0.024887
I3LCC6	Uncharacterized protein OS=Sus scrofa PE=1 SV=1 - [I3LCC6_PIG]	22.39	1	1	5	67	7.5515	4.70361	0.799646	0.802199	0.883865	0.82857	0.025054
F1RI72	Uncharacterized protein OS=Sus scrofa GN=GOLGA3 PE=4 SV=2 - [F1RI72_PIG]	2.27	2	2	2	1365	153.281	5.23682	0.82788	0.710083	0.803267	0.78041	0.0256665
F1SA70	Uncharacterized protein OS=Sus scrofa GN=HSPA2 PE=1 SV=1 - [F1SA70_PIG]	15.09	1	10	56	636	69.7798	5.66846	0.801082	0.827586	0.707986	0.778884	0.025861
Q19LF0	Nuclear receptor corepressor 2 OS=Sus scrofa GN=NCOR2 PE=2 SV=1 - [Q19LF0_PIG]	0.65	1	2	2	2470	269.107	7.59131	0.819159	0.691188	0.681717	0.730688	0.0260296
I3LA48	Transcription elongation factor SPT5 OS=Sus scrofa GN=SUPT5H PE=1 SV=1 - [I3LA48_PIG]	0.83	1	1	1	1083	120.422	5.09717	0.7356	0.652111	0.805389	0.731034	0.0260785
F1SEH8	Arginyl-tRNA--protein transferase 1 OS=Sus scrofa GN=ATE1 PE=1 SV=2 - [F1SEH8_PIG]	3.29	1	1	1	516	58.74	7.29834	0.710656	0.840621	0.760807	0.770695	0.0261702
F1RJP8	Uncharacterized protein OS=Sus scrofa GN=MSRA PE=1 SV=2 - [F1RJP8_PIG]	4.72	1	1	1	233	26.2459	7.88428	0.696647	0.7021	0.827131	0.741959	0.0262063
F1SDZ8	Uncharacterized protein OS=Sus scrofa PE=1 SV=2 - [F1SDZ8_PIG]	1.81	1	1	1	442	49.009	5.10986	0.813971	0.792697	0.885475	0.830714	0.0263931
F1RGW6	Uncharacterized protein OS=Sus scrofa GN=TARBP1 PE=4 SV=2 - [F1RGW6_PIG]	1.78	2	2	2	1625	181.826	6.46826	0.799698	0.788928	0.881757	0.823461	0.0264807
F1S8Y2	Uncharacterized protein OS=Sus scrofa GN=MMS19 PE=1 SV=2 - [F1S8Y2_PIG]	1.52	1	1	1	1051	115.477	6.37939	0.698269	0.831759	0.778579	0.769536	0.027192
F1STG2	Uncharacterized protein OS=Sus scrofa GN=CNOT11 PE=1 SV=2 - [F1STG2_PIG]	4.28	1	1	1	514	55.7165	6.53662	0.82328	0.794224	0.695433	0.770979	0.0273776
I3LCW3	Uncharacterized protein OS=Sus scrofa GN=SRRM2 PE=1 SV=1 - [I3LCW3_PIG]	0.66	1	1	2	2732	296.813	12.0444	0.767991	0.81675	0.873978	0.819573	0.0276277
A5GFQ0	60S ribosomal protein L7-like 1 OS=Sus scrofa GN=RPL7L1 PE=3 SV=1 - [RL7L_PIG]	12.15	1	2	2	247	28.7062	10.6821	0.773011	0.877299	0.805286	0.818532	0.0276628
I3LEL9	Uncharacterized protein OS=Sus scrofa GN=LOC100737729 PE=1 SV=1 - [I3LEL9_PIG]	6.61	1	1	1	242	25.9556	9.59814	0.620606	0.691841	0.79568	0.702709	0.0280114
F1STY8	Uncharacterized protein OS=Sus scrofa GN=RSF1 PE=1 SV=2 - [F1STY8_PIG]	1.56	1	1	1	1344	152.928	5.0083	0.822016	0.688149	0.789668	0.766611	0.028582
F1SIW5	Hexosyltransferase OS=Sus scrofa GN=LOC100623864 PE=3 SV=2 - [F1SIW5_PIG]	5.29	1	1	1	397	46.0607	8.66064	0.790093	0.597886	0.688605	0.692195	0.0310226
L8B0U8	IgG heavy chain OS=Sus scrofa GN=IGHG PE=2 SV=1 - [L8B0U8_PIG]	21.94	1	7	28	465	50.8854	7.1958	0.709557	0.842437	0.798234	0.783409	0.0310303
F1RI32	Uncharacterized protein OS=Sus scrofa PE=1 SV=2 - [F1RI32_PIG]	3.53	1	1	2	510	56.5599	8.57275	0.751415	0.869213	0.820265	0.813631	0.0320046
P81649	Ribonuclease K3 OS=Sus scrofa GN=RNASE6 PE=1 SV=1 - [RNAS6_PIG]	11.11	1	1	1	126	14.2589	8.47021	0.622153	0.672658	0.806952	0.700588	0.0322867
F1RFW9	Uncharacterized protein OS=Sus scrofa GN=GATAD2B PE=1 SV=1 - [F1RFW9_PIG]	4.22	1	2	3	593	65.22	9.70068	0.746503	0.725727	0.858338	0.776856	0.03241
I3LRK6	Uncharacterized protein OS=Sus scrofa GN=LOC100620666 PE=1 SV=1 - [I3LRK6_PIG]	6.64	1	1	2	241	26.3644	9.24658	0.736425	0.781656	0.865867	0.794649	0.0324604
M3TYS2	Nucleoporin like 1 tv2 OS=Sus scrofa GN=NUPL1 PE=2 SV=1 - [M3TYS2_PIG]	2.9	1	1	1	586	59.1597	9.43701	0.736669	0.787561	0.866707	0.796979	0.0330164
I3L829	Uncharacterized protein OS=Sus scrofa GN=NPLOC4 PE=1 SV=1 - [I3L829_PIG]	3.34	1	1	1	539	60.1997	5.66846	0.835085	0.675181	0.747827	0.752698	0.0332068
F1RJE3	Uncharacterized protein OS=Sus scrofa GN=VWA1 PE=1 SV=1 - [F1RJE3_PIG]	2.91	1	1	1	413	43.766	9.45166	0.405026	0.67427	0.614423	0.564573	0.0333893
F1SCD1	Uncharacterized protein OS=Sus scrofa PE=1 SV=2 - [F1SCD1_PIG]	32.17	1	4	5	115	12.7347	5.21143	0.801775	0.619625	0.732034	0.717812	0.0335858
K7GR37	Septin 6 OS=Sus scrofa GN=SEPT6 PE=1 SV=1 - [K7GR37_PIG]	16.86	1	6	12	427	48.7169	6.81494	0.574165	0.624244	0.785325	0.661245	0.0335903
A0A0E3M2Q4	Transmembrane secretory component poly-Ig receptor (Fragment) OS=Sus scrofa PE=2 SV=1 - [A0A0E3M2Q4_PIG]	2.77	1	1	1	614	67.2653	6.40479	0.652607	0.801792	0.788866	0.747755	0.0339761
A7TX80	COP9 constitutive photomorphogenic-like subunit 5 OS=Sus scrofa GN=COPS5 PE=2 SV=1 - [A7TX80_PIG]	4.49	1	1	2	334	37.5518	6.72705	0.753538	0.86598	0.8408	0.820106	0.034044
F1RFB2	Uncharacterized protein OS=Sus scrofa GN=TSC2 PE=1 SV=2 - [F1RFB2_PIG]	0.83	1	1	1	1815	201.439	7.28369	0.808701	0.765096	0.882793	0.818863	0.0341386
M3VK46	Solute carrier family 44, member 2 tv2 OS=Sus scrofa GN=SLC44A2 PE=2 SV=1 - [M3VK46_PIG]	4.69	2	2	3	704	79.9055	8.51416	0.859767	0.762685	0.861588	0.828013	0.034238
A0A1S7J210	Alpha1 chain of type I collagen OS=Sus scrofa domesticus GN=COL1A1 PE=2 SV=1 - [A0A1S7J210_PIG]	7.09	9	9	18	1466	139.227	5.78271	0.789095	0.894115	0.808869	0.830693	0.0343618
F1S2Z2	Uncharacterized protein OS=Sus scrofa GN=PTPRK PE=1 SV=2 - [F1S2Z2_PIG]	0.86	1	1	1	1388	156.659	6.12549	0.755182	0.760235	0.584066	0.699828	0.0352497
L8B0R9	IgG heavy chain OS=Sus scrofa GN=IGHG PE=2 SV=1 - [L8B0R9_PIG]	28.35	2	10	31	455	49.5025	7.28369	0.559393	0.762795	0.523536	0.615241	0.0355065
F1S7S8	Uncharacterized protein OS=Sus scrofa GN=METTL13 PE=4 SV=1 - [F1S7S8_PIG]	2.86	1	1	1	699	78.5875	6.94678	0.652776	0.824631	0.664568	0.713992	0.0355618
F1SJA4	Uncharacterized protein OS=Sus scrofa GN=C9orf40 PE=1 SV=1 - [F1SJA4_PIG]	11.28	1	1	1	195	21.6719	5.10986	0.7958	0.833517	0.685389	0.771569	0.0358323
K7GNQ2	Eosinophil peroxidase OS=Sus scrofa GN=EPX PE=1 SV=1 - [K7GNQ2_PIG]	4.06	2	2	2	715	80.7394	10.0669	0.856449	0.849375	0.744713	0.816846	0.0367686
I3LLC0	Uncharacterized protein OS=Sus scrofa GN=SMG8 PE=4 SV=1 - [I3LLC0_PIG]	2.01	1	1	1	993	109.678	7.57666	0.684691	0.834675	0.664164	0.727843	0.0368535
F1SGC8	Uncharacterized protein OS=Sus scrofa GN=ACTL6A PE=1 SV=2 - [F1SGC8_PIG]	3.03	1	1	2	429	47.5495	5.60498	0.876551	0.83807	0.758711	0.824444	0.0369043
F1SI25	Uncharacterized protein OS=Sus scrofa GN=LRRC57 PE=1 SV=1 - [F1SI25_PIG]	5.02	1	1	1	239	26.8884	8.6167	0.766052	0.88718	0.798013	0.817082	0.0370886
F1SG21	Uncharacterized protein OS=Sus scrofa GN=SHROOM2 PE=1 SV=2 - [F1SG21_PIG]	0.94	1	1	2	1495	161.45	7.45947	0.688578	0.563047	0.783615	0.678413	0.0372606
I3LCJ2	Uncharacterized protein OS=Sus scrofa GN=LOC100519387 PE=1 SV=1 - [I3LCJ2_PIG]	19.44	2	4	7	360	38.0935	10.7554	0.744147	0.704062	0.857905	0.768705	0.0374688
F1SAY6	alpha-1,2-Mannosidase OS=Sus scrofa GN=MAN1A2 PE=3 SV=2 - [F1SAY6_PIG]	2.69	1	1	1	631	72.0869	7.76709	0.710968	0.617842	0.815447	0.714752	0.0377815
J9S2W9	Scavenger receptor cysteine-rich type 1 protein M130 OS=Sus scrofa GN=CD163 PE=2 SV=1 - [J9S2W9_PIG]	1.17	1	1	1	1110	119.704	5.88428	0.856271	0.716565	0.70784	0.760225	0.0379486
I3LNH7	Uncharacterized protein OS=Sus scrofa PE=4 SV=1 - [I3LNH7_PIG]	5.85	1	1	1	359	38.9058	5.97314	0.748816	0.852479	0.690566	0.763954	0.0379608
F4ZS20	Ubiquitin-conjugating enzyme E2L 6 OS=Sus scrofa GN=UBE2L6 PE=1 SV=1 - [F4ZS20_PIG]	12.42	1	1	1	153	17.6101	5.60498	0.711293	0.859707	0.793015	0.788005	0.0386237
F1SRZ7	Uncharacterized protein OS=Sus scrofa GN=AQR PE=1 SV=2 - [F1SRZ7_PIG]	1	1	1	1	1206	139.769	6.771	0.695754	0.683872	0.846451	0.742026	0.0387643
F1SHR6	Uncharacterized protein OS=Sus scrofa PE=1 SV=2 - [F1SHR6_PIG]	4.29	1	1	1	396	43.2681	6.87354	0.706464	0.803959	0.592963	0.701128	0.0391835
F2Z5S4	Uncharacterized protein OS=Sus scrofa GN=LSM3 PE=1 SV=1 - [F2Z5S4_PIG]	11.76	1	1	1	102	11.838	4.70361	0.742488	0.794314	0.879474	0.805425	0.0396331
F1RYA3	Uncharacterized protein OS=Sus scrofa GN=CARS PE=1 SV=2 - [F1RYA3_PIG]	8.93	5	5	6	829	93.8605	6.58057	0.758741	0.849654	0.875823	0.828072	0.0400449
F1SRA2	Uncharacterized protein OS=Sus scrofa GN=FAM83F PE=4 SV=1 - [F1SRA2_PIG]	2.73	1	1	1	513	56.4379	8.646	0.6432	0.784998	0.813312	0.74717	0.0406956
K7GP35	Uncharacterized protein OS=Sus scrofa GN=PLP2 PE=1 SV=1 - [K7GP35_PIG]	18.84	1	1	2	69	7.43873	7.07861	0.86432	0.72563	0.82045	0.803466	0.0407342
F1RUJ0	Adenylyl cyclase-associated protein OS=Sus scrofa GN=CAP2 PE=1 SV=2 - [F1RUJ0_PIG]	6.72	1	2	2	387	43.0642	8.33838	0.771987	0.895698	0.820517	0.829401	0.0417332
F1SFI3	Uncharacterized protein OS=Sus scrofa GN=RFC4 PE=1 SV=2 - [F1SFI3_PIG]	5.19	1	1	1	366	40.088	7.23975	0.768279	0.668115	0.843475	0.759956	0.0419751
F1S959	Uncharacterized protein OS=Sus scrofa PE=4 SV=2 - [F1S959_PIG]	2.11	1	1	1	1089	120.691	8.1626	0.846673	0.719341	0.842721	0.802912	0.0421593
F1S7Z8	Uncharacterized protein OS=Sus scrofa PE=1 SV=2 - [F1S7Z8_PIG]	3.04	1	1	1	560	63.9796	5.84619	0.762722	0.846267	0.884379	0.831123	0.0423998
K7GQ95	Protein S100 OS=Sus scrofa GN=LOC100621379 PE=1 SV=1 - [K7GQ95_PIG]	24.74	2	3	5	97	10.9534	4.77979	0.827824	0.67223	0.619753	0.706602	0.0424746
A0A077ETG0	Tripartite motif containing 56 OS=Sus scrofa GN=TRIM56 PE=2 SV=1 - [A0A077ETG0_PIG]	2.65	1	2	2	755	81.4674	7.75244	0.663314	0.794695	0.830019	0.762676	0.0427611
I3LP54	Uncharacterized protein OS=Sus scrofa GN=PHLDA2 PE=4 SV=1 - [I3LP54_PIG]	12.75	1	1	1	102	11.485	9.15869	0.843244	0.875463	0.748192	0.8223	0.0432437
B6E313	NCK adaptor protein 1 OS=Sus scrofa GN=NCK1 PE=2 SV=1 - [B6E313_PIG]	7.43	1	2	3	377	42.9955	6.27783	0.748665	0.852843	0.870253	0.82392	0.0434725
K7GRJ6	Uncharacterized protein (Fragment) OS=Sus scrofa GN=MTMR1 PE=4 SV=1 - [K7GRJ6_PIG]	11.36	1	1	1	132	14.7907	8.83643	0.71191	0.510025	0.75254	0.658158	0.044906
I3L5Z1	Uncharacterized protein OS=Sus scrofa PE=1 SV=1 - [I3L5Z1_PIG]	9.59	1	3	4	365	40.3031	5.51611	0.747082	0.874601	0.714836	0.77884	0.0453585
I3L5X7	Uncharacterized protein OS=Sus scrofa GN=RBM3 PE=1 SV=1 - [I3L5X7_PIG]	11.54	1	1	1	156	17.0249	8.90967	0.686528	0.844609	0.822768	0.784635	0.0488999
